# Supplementary material for: Comparative Analysis of the Long-Term Real-World Efficacy of Interleukin-17 Inhibitors in a Cohort of Patients with Moderate-to-Severe Psoriasis Treated in Poland
Source: J Clin Med. 2025 Aug 1;14(15):5421. doi: 10.3390/jcm14155421 (PMC12347414; doi:10.3390/jcm14155421)
Supplement: Supplementary file 1 [file jcm-14-05421-s001.zip]

Archive with 1 entries (1 files):
- jcm-3765773-supplementary.pdf
